# Supplementary material for: Generation of a Dystrophin Mutant in Dog by Nuclear Transfer Using CRISPR/Cas9-Mediated Somatic Cells: A Preliminary Study
Source: Int J Mol Sci. 2022 Mar 7;23(5):2898. doi: 10.3390/ijms23052898 (PMC8911381; doi:10.3390/ijms23052898)
Supplement: Supplementary file 1 [file ijms-23-02898-s001.zip]

Archive with 1 entries (1 files):
- ijms-1618897-supplementary.pdf
